# Supplementary material for: Development of Biotinylated Liposomes Encapsulating Metformin for Therapeutic Targeting of Inflammation-Based Diseases
Source: Pharmaceutics. 2024 Feb 5;16(2):235. doi: 10.3390/pharmaceutics16020235 (PMC10893420; doi:10.3390/pharmaceutics16020235)
Supplement: Supplementary file 1 [file pharmaceutics-16-00235-s001.zip]

Archive with 1 entries (1 files):
- pharmaceutics-2822917-supplementary.pdf
